# Supplementary material for: Knowledge and Competence Regarding the Management of Chronic Kidney Disease among Family Medicine Professionals in the Eastern Province of Saudi Arabia: A Cross-Sectional Study
Source: Int J Environ Res Public Health. 2024 Jul 6;21(7):880. doi: 10.3390/ijerph21070880 (PMC11276965; doi:10.3390/ijerph21070880)
Supplement: Supplementary file 1 [file ijerph-21-00880-s001.zip]

Archive with 1 entries (1 files):
- ijerph-3024501-Supplementary Material.pdf
